# Supplementary material for: Metagenomics datasets of water and sediments from eutrophication-impacted artificial lakes in South Africa
Source: Sci Data. 2024 May 6;11:456. doi: 10.1038/s41597-024-03286-0 (PMC11074141; doi:10.1038/s41597-024-03286-0)
Supplement: Supplementary file 1 — Table S2. [file 41597_2024_3286_MOESM1_ESM.xlsx]

## Sheet: Sheet1
Table S2. The Genbank accession number, sample source, assembly quality metrics and statistical information of the 167 MAGs
MAG	Sample	NCBI Bioproject number	NCBI Biosample accession number	NCI SRA accession number	NCI SRA accession number	Bin	Completeness	Contamination	GC	Contig N50 (bp)	Contig Length (bp)	Phylum	Class	Order	Family	Genus	Species
MAG7	PPEA	PRJNA1022586	SAMN39250080	SRR27983610	SRX23636708	11-bin.7.orig	100.0	0.0	0.384	244377	3297609	Proteobacteria	Gammaproteobacteria	Pseudomonadales	Moraxellaceae	Acinetobacter	Acinetobacter junii
MAG24	PPEA	PRJNA1022586	SAMN39250080	SRR27983609	SRX23636709	11-bin.5.orig	99.17	0.007	0.461	289995	4188159	Firmicutes	Bacilli	Bacillales	Bacillaceae	Bacillus	Bacillus licheniformis
MAG11	PPEB	PRJNA1022586	SAMN39250084	SRR27983608	SRX23636710	15-bin.14.strict	99.30	1.013	0.429	77499	3370981	Proteobacteria	Gammaproteobacteria	Pseudomonadales	Moraxellaceae	Acinetobacter	Acinetobacter soli
MAG19	SNA	PRJNA1022586	SAMN39250078	SRR27983607	SRX23636711	NE-bin.16.orig	83.27	0.373	0.404	204295	2820066	Proteobacteria	Gammaproteobacteria	Pseudomonadales	Moraxellaceae	Acinetobacter	Acinetobacter tandoii
MAG23	SNA	PRJNA1022586	SAMN39250078	SRR27983606	SRX23636712	NE-bin.17.strict	83.21	0.691	0.666	3908	2637214	Proteobacteria	Gammaproteobacteria	Burkholderiales	Rhodocyclaceae	Azospira	Azospira oryzae
MAG33	SNA	PRJNA1022586	SAMN39250078	SRR27983605	SRX23636713	NE-bin.14.strict	86.37	1.254	0.656	10122	3589467	Proteobacteria	Gammaproteobacteria	Burkholderiales	Burkholderiaceae	Comamonas	Comamonas aquatica
MAG52	SNA	PRJNA1022586	SAMN39250078	SRR27983604	SRX23636714	NE-bin.9.orig	76.64	2.759	0.379	3001	2551783	Firmicutes	Bacilli	Bacillales_A	Planococcaceae	Lysinibacillus	Lysinibacillus sphaericus
MAG71	SNA	PRJNA1022586	SAMN39250078	SRR27983603	SRX23636715	NE-bin.2.orig	86.07	3.739	0.601	4937	3832055	Proteobacteria	Gammaproteobacteria	Pseudomonadales	Pseudomonadaceae	Pseudomonas_E	Pseudomonas_E sp002753995
MAG72	SNA	PRJNA1022586	SAMN39250078	SRR27983602	SRX23636716	NE-bin.8.strict	99.59	0.568	0.678	134559	4790225	Proteobacteria	Gammaproteobacteria	Pseudomonadales	Pseudomonadaceae	Pseudomonas_K	Pseudomonas_K sp004801855
MAG95	SNA	PRJNA1022586	SAMN39250078	SRR27983601	SRX23636717	NE-bin.1.strict	92.15	1.783	0.637	27612	3339384	Proteobacteria	Gammaproteobacteria	Burkholderiales	Burkholderiaceae	Aquabacterium
MAG102	SNA	PRJNA1022586	SAMN39250078	SRR27983600	SRX23636718	NE-bin.6.permissive	79.60	0.591	0.585	4543	2026857	Desulfobacterota_I	Desulfovibrionia	Desulfovibrionales	Desulfovibrionaceae	Desulfovibrio
MAG108	SNA	PRJNA1022586	SAMN39250078	SRR27983599	SRX23636719	NE-bin.4.permissive	83.88	1.006	0.477	6917	2344582	Firmicutes_A	Clostridia	Oscillospirales	Ruminococcaceae	Fimivivens
MAG130	SNA	PRJNA1022586	SAMN39250078	SRR27983598	SRX23636720	NE-bin.11.strict	98.28	1.899	0.355	125539	3841727	Firmicutes	Bacilli	Bacillales_B		Peribacillus
MAG12	PPEB	PRJNA1022586	SAMN39250084	SRR27983597	SRX23636721	15-bin.15.strict	99.04	1.324	0.418	73658	3213270	Proteobacteria	Gammaproteobacteria	Pseudomonadales	Moraxellaceae	Acinetobacter	Acinetobacter sp002135245
MAG144	SNA	PRJNA1022586	SAMN39250078	SRR27983596	SRX23636722	NE-bin.5.strict	95.92	2.097	0.334	29726	3081737	Firmicutes_A	Clostridia	Tissierellales	Sedimentibacteraceae	Sedimentibacter
MAG169	SNA	PRJNA1022586	SAMN39250078	SRR27983595	SRX23636723	NE-bin.12.strict	96.37	2.550	0.368	96781	4168579	Firmicutes	Bacilli	Bacillales_B
MAG15	SNB	PRJNA1022586	SAMN39250087	SRR27983594	SRX23636724	20-bin.15.orig	94.88	2.566	0.414	14490	3478726	Proteobacteria	Gammaproteobacteria	Pseudomonadales	Moraxellaceae	Acinetobacter	Acinetobacter sp002135245
MAG36	SNB	PRJNA1022586	SAMN39250087	SRR27983593	SRX23636725	20-bin.3.orig	97.96	1.135	0.591	149266	3364334	Proteobacteria	Gammaproteobacteria	Burkholderiales	Burkholderiaceae	Comamonas	Comamonas jiangduensis
MAG39	SNB	PRJNA1022586	SAMN39250087	SRR27983592	SRX23636726	20-bin.7.orig	87.95	2.504	0.538	6636	3695887	Proteobacteria	Gammaproteobacteria	Enterobacterales	Enterobacteriaceae	Enterobacter	Enterobacter cloacae_P
MAG62	SNB	PRJNA1022586	SAMN39250087	SRR27983591	SRX23636727	20-bin.2.orig	87.86	6.002	0.286	3884	2224487	Firmicutes_A	Clostridia	Peptostreptococcales	Peptostreptococcaceae	Paraclostridium	Paraclostridium bifermentans
MAG75	SNB	PRJNA1022586	SAMN39250087	SRR27983590	SRX23636728	20-bin.16.permissive	82.67	4.591	0.501	4209	2125775	Firmicutes_A	Clostridia	Oscillospirales	Ruminococcaceae	Pygmaiobacter	Pygmaiobacter massiliensis
MAG84	SNB	PRJNA1022586	SAMN39250087	SRR27983589	SRX23636729	20-bin.13.permissive	77.37	2.045	0.380	3525	1818316	Campylobacterota	Campylobacteria	Campylobacterales	Sulfurospirillaceae	Sulfurospirillum	Sulfurospirillum sp001548035
MAG87	SNB	PRJNA1022586	SAMN39250087	SRR27983588	SRX23636730	20-bin.6.strict	75.47	0.904	0.321	8198	1460238	Bacteroidota	Bacteroidia	Bacteroidales
MAG105	SNB	PRJNA1022586	SAMN39250087	SRR27983587	SRX23636731	20-bin.9.strict	83.12	0.0	0.505	13148	1288360	Firmicutes_A	Clostridia	Oscillospirales	Oscillospiraceae	Evtepia
MAG18	PPEB	PRJNA1022586	SAMN39250084	SRR27983586	SRX23636732	15-bin.17.strict	75.0	1.724	0.393	11062	3821669	Proteobacteria	Gammaproteobacteria	Pseudomonadales	Moraxellaceae	Acinetobacter	Acinetobacter tandoii
MAG116	SNB	PRJNA1022586	SAMN39250087	SRR27983585	SRX23636733	20-bin.11.strict	78.94	1.754	0.403	26522	3257475	Firmicutes_A	Clostridia	Clostridiales	Clostridiaceae
MAG127	SNB	PRJNA1022586	SAMN39250087	SRR27983584	SRX23636734	20-bin.12.strict	89.57	1.230	0.585	7766	1744677	Firmicutes_A	Clostridia	Oscillospirales	Oscillospiraceae	Oscillibacter
MAG140	SNB	PRJNA1022586	SAMN39250087	SRR27983583	SRX23636735	20-bin.5.strict	88.23	1.917	0.698	12637	2963824	Proteobacteria	Gammaproteobacteria	Pseudomonadales	Pseudomonadaceae	Pseudomonas_K
MAG159	SNB	PRJNA1022586	SAMN39250087	SRR27983582	SRX23636736	20-bin.1.permissive	76.77	2.570	0.391	4893	1489823	Bacteroidota	Bacteroidia	Bacteroidales	Paludibacteraceae
MAG164	SNB	PRJNA1022586	SAMN39250087	SRR27983581	SRX23636737	20-bin.17.orig	75.14	1.677	0.328	2895	1386096	Firmicutes_A	Clostridia	Lachnospirales	Anaerotignaceae
MAG165	SNB	PRJNA1022586	SAMN39250087	SRR27983580	SRX23636738	20-bin.4.strict	96.64	0.671	0.526	151485	2233706	Firmicutes_A	Clostridia	Oscillospirales	Butyricicoccaceae
MAG63	WEA	PRJNA1022586	SAMN39250089	SRR27983579	SRX23636739	6-bin.2.strict	75.22	1.58	0.442	6523	1291228	Proteobacteria	Gammaproteobacteria	Burkholderiales	Burkholderiaceae	Polynucleobacter	Polynucleobacter cosmopolitanus
MAG65	WEA	PRJNA1022586	SAMN39250089	SRR27983578	SRX23636740	6-bin.20.strict	79.44	0.293	0.467	17586	1438731	Proteobacteria	Gammaproteobacteria	Burkholderiales	Burkholderiaceae	Polynucleobacter	Polynucleobacter sp002359975
MAG96	WEA	PRJNA1022586	SAMN39250089	SRR27983577	SRX23636741	6-bin.11.strict	79.45	1.503	0.613	7712	1776702	Proteobacteria	Gammaproteobacteria	Xanthomonadales	Xanthomonadaceae	Arenimonas
MAG21	PPEB	PRJNA1022586	SAMN39250084	SRR27983575	SRX23636743	15-bin.11.strict	98.78	0.447	0.268	105649	2290542	Campylobacterota	Campylobacteria	Campylobacterales	Arcobacteraceae	Aliarcobacter	Aliarcobacter butzleri
MAG113	WEA	PRJNA1022586	SAMN39250089	SRR27983574	SRX23636744	6-bin.1.orig	81.09	2.015	0.567	4085	2770921	Proteobacteria	Gammaproteobacteria	Burkholderiales	Burkholderiaceae
MAG118	WEA	PRJNA1022586	SAMN39250089	SRR27983573	SRX23636745	6-bin.5.strict	97.12	1.538	0.598	94670	3840464	Proteobacteria	Gammaproteobacteria	Burkholderiales	Burkholderiaceae	Limnohabitans_A
MAG119	WEA	PRJNA1022586	SAMN39250089	SRR27983572	SRX23636746	6-bin.21.strict	97.95	0.680	0.566	56780	2223223	Verrucomicrobiota	Verrucomicrobiae	Verrucomicrobiales	Akkermansiaceae	Luteolibacter
MAG133	WEA	PRJNA1022586	SAMN39250089	SRR27983571	SRX23636747	6-bin.8.strict	97.02	1.080	0.452	224752	2148501	Proteobacteria	Gammaproteobacteria	Burkholderiales	Burkholderiaceae	Polynucleobacter
MAG147	WEA	PRJNA1022586	SAMN39250089	SRR27983570	SRX23636748	6-bin.19.orig	100.0	0.450	0.434	148760	4606480	Bacteroidota	Bacteroidia	Flavobacteriales	Crocinitomicaceae
MAG155	WEA	PRJNA1022586	SAMN39250089	SRR27983569	SRX23636749	6-bin.7.strict	96.56	3.040	0.584	33961	2490779	Verrucomicrobiota	Verrucomicrobiae	Chthoniobacterales	Terrimicrobiaceae
MAG167	WEA	PRJNA1022586	SAMN39250089	SRR27983568	SRX23636750	6-bin.10.orig	91.05	0.837	0.283	12400	3230384	Bacteroidota	Kapabacteria	Kapabacteriales
MAG45	WEB	PRJNA1022586	SAMN39250091	SRR27983567	SRX23636751	8-bin.11.strict	80.92	1.189	0.557	8910	1354566	Proteobacteria	Gammaproteobacteria	Burkholderiales	Rhodocyclaceae	Fluviibacter	Fluviibacter phosphoraccumulans
MAG57	WEB	PRJNA1022586	SAMN39250091	SRR27983566	SRX23636752	8-bin.5.orig	95.00	1.682	0.668	11458	3087099	Proteobacteria	Gammaproteobacteria	Burkholderiales	Burkholderiaceae	Malikia	Malikia spinosa
MAG97	WEB	PRJNA1022586	SAMN39250091	SRR27983565	SRX23636753	8-bin.1.strict	75.31	1.865	0.538	9880	1287386	Actinobacteriota	Actinomycetia	Actinomycetales	Microbacteriaceae	Aurantimicrobium
MAG66	PPEB	PRJNA1022586	SAMN39250084	SRR27983564	SRX23636754	15-bin.7.orig	100.0	1.608	0.505	223403	4350810	Proteobacteria	Alphaproteobacteria	Rhizobiales_A	Rhizobiaceae_A	Pseudochrobactrum	Pseudochrobactrum asaccharolyticum
MAG117	WEB	PRJNA1022586	SAMN39250091	SRR27983563	SRX23636755	8-bin.6.orig	77.93	0.0	0.619	7952	2731521	Proteobacteria	Alphaproteobacteria	Rhodobacterales	Rhodobacteraceae
MAG16	SNA	PRJNA1022586	SAMN39250078	SRR27983562	SRX23636756	NE-bin.15.orig	98.95	0.410	0.418	69685	3246406	Proteobacteria	Gammaproteobacteria	Pseudomonadales	Moraxellaceae	Acinetobacter	Acinetobacter sp002135245
MAG121	WEB	PRJNA1022586	SAMN39250091	SRR27983561	SRX23636757	8-bin.14.orig	94.24	1.291	0.445	20868	1584253	Proteobacteria	Gammaproteobacteria	Burkholderiales	Methylophilaceae	Methylopumilus_A
MAG125	WEB	PRJNA1022586	SAMN39250091	SRR27983560	SRX23636758	8-bin.12.strict	86.07	1.015	0.592	11519	3253749	Proteobacteria	Alphaproteobacteria	Sphingomonadales	Sphingomonadaceae	Novosphingobium
MAG129	WEB	PRJNA1022586	SAMN39250091	SRR27983559	SRX23636759	8-bin.3.strict	91.78	1.584	0.361	98763	2408748	Bacteroidota	Bacteroidia	Sphingobacteriales	Sphingobacteriaceae	Pedobacter
MAG132	WEB	PRJNA1022586	SAMN39250091	SRR27983558	SRX23636760	8-bin.15.strict	97.44	2.326	0.661	22056	3929029	Proteobacteria	Alphaproteobacteria	Caulobacterales	Caulobacteraceae	Phenylobacterium
MAG135	WEB	PRJNA1022586	SAMN39250091	SRR27983557	SRX23636761	8-bin.13.orig	93.67	0.38	0.430	127573	2208856	Proteobacteria	Gammaproteobacteria	Burkholderiales	Burkholderiaceae	Polynucleobacter
MAG136	WEB	PRJNA1022586	SAMN39250091	SRR27983556	SRX23636762	8-bin.7.strict	83.86	1.3	0.434	53735	1493135	Proteobacteria	Gammaproteobacteria	Burkholderiales	Burkholderiaceae	Polynucleobacter
MAG142	WEB	PRJNA1022586	SAMN39250091	SRR27983555	SRX23636763	8-bin.2.orig	76.99	6.335	0.506	5886	1204115	Actinobacteriota	Actinomycetia	Actinomycetales	Microbacteriaceae	Rhodoluna
MAG150	WEB	PRJNA1022586	SAMN39250091	SRR27983554	SRX23636764	8-bin.9.orig	87.94	1.920	0.368	5370	2542938	Bacteroidota	Bacteroidia
MAG154	WEB	PRJNA1022586	SAMN39250091	SRR27983553	SRX23636765	8-bin.8.strict	96.62	2.027	0.654	50985	2518678	Verrucomicrobiota	Verrucomicrobiae	Opitutales
MAG68	PPEB	PRJNA1022586	SAMN39250084	SRR27983552	SRX23636766	15-bin.20.orig	93.22	0.738	0.618	79674	5471169	Proteobacteria	Gammaproteobacteria	Pseudomonadales	Pseudomonadaceae	Pseudomonas_E	Pseudomonas_E hunanensis
MAG56	WNB	PRJNA1022586	SAMN39250090	SRR27983551	SRX23636767	7-bin.14.orig	94.79	2.361	0.665	13898	3166773	Proteobacteria	Gammaproteobacteria	Burkholderiales	Burkholderiaceae	Malikia	Malikia spinosa
MAG88	WNB	PRJNA1022586	SAMN39250090	SRR27983550	SRX23636768	7-bin.4.strict	89.71	0.217	0.615	8835	2211620	Proteobacteria	Alphaproteobacteria	Sphingomonadales	Sphingomonadaceae
MAG120	WNB	PRJNA1022586	SAMN39250090	SRR27983549	SRX23636769	7-bin.2.orig	78.23	0.427	0.446	8129	1263730	Proteobacteria	Gammaproteobacteria	Burkholderiales	Methylophilaceae	Methylopumilus_A
MAG122	WNB	PRJNA1022586	SAMN39250090	SRR27983548	SRX23636770	7-bin.11.strict	75.0	0.862	0.420	13741	1107117	Actinobacteriota	Actinomycetia	Nanopelagicales	Nanopelagicaceae	Nanopelagicus
MAG124	WNB	PRJNA1022586	SAMN39250090	SRR27983547	SRX23636771	7-bin.10.orig	90.17	1.880	0.592	22472	3694193	Proteobacteria	Alphaproteobacteria	Sphingomonadales	Sphingomonadaceae	Novosphingobium
MAG128	WNB	PRJNA1022586	SAMN39250090	SRR27983546	SRX23636772	7-bin.12.orig	84.92	0.0	0.361	47060	2007475	Bacteroidota	Bacteroidia	Sphingobacteriales	Sphingobacteriaceae	Pedobacter
MAG131	WNB	PRJNA1022586	SAMN39250090	SRR27983545	SRX23636773	7-bin.9.orig	95.29	3.366	0.660	12884	3973344	Proteobacteria	Alphaproteobacteria	Caulobacterales	Caulobacteraceae	Phenylobacterium
MAG134	WNB	PRJNA1022586	SAMN39250090	SRR27983544	SRX23636774	7-bin.7.orig	89.52	0.48	0.431	29027	1971624	Proteobacteria	Gammaproteobacteria	Burkholderiales	Burkholderiaceae	Polynucleobacter
MAG139	WNB	PRJNA1022586	SAMN39250090	SRR27983543	SRX23636775	7-bin.15.permissive	81.54	8.304	0.621	5546	3561750	Proteobacteria	Gammaproteobacteria	Pseudomonadales	Pseudomonadaceae	Pseudomonas_E
MAG141	WNB	PRJNA1022586	SAMN39250090	SRR27983542	SRX23636776	7-bin.1.strict	78.07	1.296	0.504	12432	1202763	Actinobacteriota	Actinomycetia	Actinomycetales	Microbacteriaceae	Rhodoluna
MAG73	PPEB	PRJNA1022586	SAMN39250084	SRR27983541	SRX23636777	15-bin.16.strict	97.19	0.671	0.495	101582	2808021	Firmicutes_A	Clostridia	Oscillospirales	Ruminococcaceae	Pygmaiobacter	Pygmaiobacter massiliensis
MAG145	WNB	PRJNA1022586	SAMN39250090	SRR27983540	SRX23636778	7-bin.16.orig	80.42	0.262	0.361	10972	1700085	Bacteroidota	Bacteroidia	Chitinophagales	Chitinophagaceae	Sediminibacterium
MAG146	WNB	PRJNA1022586	SAMN39250090	SRR27983539	SRX23636779	7-bin.13.orig	94.41	2.656	0.546	15799	2741097	Proteobacteria	Gammaproteobacteria	Burkholderiales	Burkholderiaceae
MAG148	WNB	PRJNA1022586	SAMN39250090	SRR27983538	SRX23636780	7-bin.6.orig	80.79	5.263	0.462	8050	1356250	Actinobacteriota	Actinomycetia	Nanopelagicales
MAG58	PNEB	PRJNA1022586	SAMN39250082	SRR27983537	SRX23636781	16-bin.5.strict	80.01	0.084	0.686	6735	2843979	Actinobacteriota	Actinomycetia	Actinomycetales	Microbacteriaceae	Microbacterium	Microbacterium maritypicum
MAG59	PNEB	PRJNA1022586	SAMN39250082	SRR27983536	SRX23636782	14-bin.2.orig	78.85	1.902	0.513	3379	3226897	Proteobacteria	Gammaproteobacteria	Enterobacterales	Enterobacteriaceae	Morganella	Morganella morganii
MAG67	PNEB	PRJNA1022586	SAMN39250082	SRR27983535	SRX23636783	16-bin.14.orig	100.0	0.956	0.506	142187	4164584	Proteobacteria	Alphaproteobacteria	Rhizobiales_A	Rhizobiaceae_A	Pseudochrobactrum	Pseudochrobactrum asaccharolyticum
MAG69	PNEB	PRJNA1022586	SAMN39250082	SRR27983534	SRX23636784	16-bin.11.orig	78.94	2.631	0.603	8530	4557063	Proteobacteria	Gammaproteobacteria	Pseudomonadales	Pseudomonadaceae	Pseudomonas_E	Pseudomonas_E sp002753995
MAG74	PNEB	PRJNA1022586	SAMN39250082	SRR27983533	SRX23636785	16-bin.12.strict	76.25	0.0	0.499	11653	1886121	Firmicutes_A	Clostridia	Oscillospirales	Ruminococcaceae	Pygmaiobacter	Pygmaiobacter massiliensis
MAG6	PPNA	PRJNA1022586	SAMN39250081	SRR27983532	SRX23636786	12-bin.5.strict	86.85	1.196	0.418	9723	2884851	Proteobacteria	Gammaproteobacteria	Pseudomonadales	Moraxellaceae	Acinetobacter	Acinetobacter johnsonii
MAG77	PNEB	PRJNA1022586	SAMN39250082	SRR27983531	SRX23636787	16-bin.9.permissive	83.34	1.733	0.560	3675	2014383	Firmicutes_A	Clostridia	Oscillospirales	Butyricicoccaceae
MAG79	PNEB	PRJNA1022586	SAMN39250082	SRR27983530	SRX23636788	16-bin.10.strict	95.57	2.447	0.384	193963	3419173	Firmicutes_A	Clostridia	Tissierellales	Sedimentibacteraceae	Sedimentibacter	Sedimentibacter sp002340985
MAG81	PNEB	PRJNA1022586	SAMN39250082	SRR27983529	SRX23636789	14-bin.10.orig	76.60	2.355	0.466	2663	3445604	Proteobacteria	Gammaproteobacteria	Enterobacterales	Shewanellaceae	Shewanella	Shewanella xiamenensis
MAG82	PNEB	PRJNA1022586	SAMN39250082	SRR27983528	SRX23636790	16-bin.7.orig	96.65	3.324	0.696	23616	3662346	Proteobacteria	Gammaproteobacteria	Xanthomonadales	Xanthomonadaceae	Stenotrophomonas	Stenotrophomonas acidaminiphila
MAG138	PNEB	PRJNA1022586	SAMN39250082	SRR27983527	SRX23636791	16-bin.8.strict	97.34	0.699	0.419	31217	2367795	Firmicutes_A	Clostridia	Peptostreptococcales	Filifactoraceae	Proteocatella
MAG152	PNEB	PRJNA1022586	SAMN39250082	SRR27983526	SRX23636792	16-bin.3.strict	97.26	3.270	0.390	48982	3716254	Bacteroidota	Bacteroidia	Bacteroidales
MAG156	PNEB	PRJNA1022586	SAMN39250082	SRR27983525	SRX23636793	14-bin.5.orig	99.51	0.961	0.616	57408	3872914	Proteobacteria	Gammaproteobacteria	Burkholderiales	Chromobacteriaceae	Vogesella
MAG158	PNEB	PRJNA1022586	SAMN39250082	SRR27983524	SRX23636794	16-bin.16.orig	99.14	0.427	0.616	55461	3796197	Proteobacteria	Gammaproteobacteria	Burkholderiales	Chromobacteriaceae	Vogesella
MAG160	PNEB	PRJNA1022586	SAMN39250082	SRR27983523	SRX23636795	16-bin.15.orig	97.62	0.900	0.454	42998	3436795	Bdellovibrionota	Bdellovibrionia	Bdellovibrionales	Bdellovibrionaceae
MAG17	SEA	PRJNA1022586	SAMN39250077	SRR27983522	SRX23636796	EA-bin.7.strict	95.54	1.311	0.407	24120	2981329	Proteobacteria	Gammaproteobacteria	Pseudomonadales	Moraxellaceae	Acinetobacter	Acinetobacter sp003105055
MAG25	PPNA	PRJNA1022586	SAMN39250081	SRR27983521	SRX23636797	12-bin.2.orig	99.17	0.0	0.462	289995	4153663	Firmicutes	Bacilli	Bacillales	Bacillaceae	Bacillus	Bacillus licheniformis
MAG37	SEA	PRJNA1022586	SAMN39250077	SRR27983520	SRX23636798	EA-bin.1.orig	98.43	1.135	0.592	234062	3418340	Proteobacteria	Gammaproteobacteria	Burkholderiales	Burkholderiaceae	Comamonas	Comamonas jiangduensis
MAG70	SEA	PRJNA1022586	SAMN39250077	SRR27983519	SRX23636799	EA-bin.2.strict	95.14	1.747	0.601	20277	4589514	Proteobacteria	Gammaproteobacteria	Pseudomonadales	Pseudomonadaceae	Pseudomonas_E	Pseudomonas_E sp002753995
MAG78	SEA	PRJNA1022586	SAMN39250077	SRR27983518	SRX23636800	EA-bin.3.permissive	75.85	1.027	0.579	5126	1484602	Firmicutes_A	Clostridia	Oscillospirales	Butyricicoccaceae
MAG89	SEA	PRJNA1022586	SAMN39250077	SRR27983517	SRX23636801	EA-bin.12.orig	84.98	7.163	0.652	2205	2499782	Proteobacteria	Gammaproteobacteria	Burkholderiales	Chromobacteriaceae	Vogesella	Vogesella indigofera
MAG91	SEA	PRJNA1022586	SAMN39250077	SRR27983516	SRX23636802	EA-bin.13.strict	91.82	2.687	0.457	12186	3827093	Bacteroidota	Bacteroidia	Bacteroidales		Acetobacteroides
MAG106	SEA	PRJNA1022586	SAMN39250077	SRR27983514	SRX23636804	EA-bin.4.strict	97.65	0.335	0.471	79409	2589095	Firmicutes_A	Clostridia	Oscillospirales	Oscillospiraceae	Evtepia
MAG149	WNB	PRJNA1022586	SAMN39250090	SRR27983513	SRX23636805	7-bin.8.orig	76.15	3.460	0.369	2365	2188085	Bacteroidota	Bacteroidia
MAG153	WNB	PRJNA1022586	SAMN39250090	SRR27983512	SRX23636806	7-bin.5.strict	94.59	1.351	0.656	45093	2310385	Verrucomicrobiota	Verrucomicrobiae	Opitutales
MAG64	WNA	PRJNA1022586	SAMN39250088	SRR27983511	SRX23636807	5-bin.14.permissive	84.87	0.844	0.468	16416	1623308	Proteobacteria	Gammaproteobacteria	Burkholderiales	Burkholderiaceae	Polynucleobacter	Polynucleobacter sp002359975
MAG110	WNA	PRJNA1022586	SAMN39250088	SRR27983510	SRX23636808	5-bin.11.strict	99.13	0.706	0.328	242890	3452456	Bacteroidota	Bacteroidia	Flavobacteriales	Flavobacteriaceae	Flavobacterium
MAG111	WNA	PRJNA1022586	SAMN39250088	SRR27983509	SRX23636809	5-bin.17.orig	81.70	0.677	0.341	3996	2220876	Bacteroidota	Bacteroidia	Flavobacteriales	Flavobacteriaceae	Flavobacterium
MAG166	WNA	PRJNA1022586	SAMN39250088	SRR27983508	SRX23636810	5-bin.2.orig	91.29	1.092	0.282	8667	3175672	Bacteroidota	Kapabacteria	Kapabacteriales
MAG76	PPEB	PRJNA1022586	SAMN39250084	SRR27983507	SRX23636811	15-bin.4.permissive	86.97	0.102	0.569	17118	1901652	Firmicutes_A	Clostridia	Oscillospirales	Butyricicoccaceae
MAG92	PPEB	PRJNA1022586	SAMN39250084	SRR27983506	SRX23636812	15-bin.19.orig	79.34	5.215	0.625	5270	3137731	Proteobacteria	Gammaproteobacteria	Burkholderiales	Burkholderiaceae	Acidovorax_C
MAG109	PPEB	PRJNA1022586	SAMN39250084	SRR27983505	SRX23636813	15-bin.21.strict	90.25	1.521	0.345	6093	2553004	Bacteroidota	Bacteroidia	Flavobacteriales	Flavobacteriaceae	Flavobacterium
MAG31	PPEA	PRJNA1022586	SAMN39250080	SRR27983504	SRX23636814	11-bin.1.strict	78.04	0.430	0.284	13354	2350599	Firmicutes_A	Clostridia	Clostridiales	Clostridiaceae	Clostridium_P	Clostridium_P perfringens
MAG114	PPEB	PRJNA1022586	SAMN39250084	SRR27983503	SRX23636815	15-bin.2.strict	84.39	2.272	0.374	7096	1881192	Bacteroidota	Bacteroidia	Bacteroidales
MAG123	PPEB	PRJNA1022586	SAMN39250084	SRR27983502	SRX23636816	15-bin.8.strict	98.07	0.131	0.643	23933	3209498	Desulfobacterota_I	Desulfovibrionia	Desulfovibrionales	Desulfovibrionaceae	Nitratidesulfovibrio
MAG137	PPEB	PRJNA1022586	SAMN39250084	SRR27983501	SRX23636817	15-bin.13.strict	96.50	0.0	0.419	160625	2314890	Firmicutes_A	Clostridia	Peptostreptococcales	Filifactoraceae	Proteocatella
MAG151	PPEB	PRJNA1022586	SAMN39250084	SRR27983500	SRX23636818	15-bin.10.orig	88.49	1.509	0.393	7070	3390313	Bacteroidota	Bacteroidia	Bacteroidales
MAG157	PPEB	PRJNA1022586	SAMN39250084	SRR27983499	SRX23636819	15-bin.6.strict	83.80	2.397	0.620	8703	3286850	Proteobacteria	Gammaproteobacteria	Burkholderiales	Chromobacteriaceae	Vogesella
MAG32	PPEA	PRJNA1022586	SAMN39250080	SRR27983498	SRX23636820	9-bin.3.permissive	97.42	0.0	0.281	25214	3070589	Firmicutes_A	Clostridia	Clostridiales	Clostridiaceae	Clostridium_P	Clostridium_P perfringens
MAG41	PPEA	PRJNA1022586	SAMN39250080	SRR27983497	SRX23636821	9-bin.1.strict	83.24	0.410	0.511	18166	3503046	Proteobacteria	Gammaproteobacteria	Enterobacterales	Enterobacteriaceae	Escherichia	Escherichia coli
MAG42	PPEA	PRJNA1022586	SAMN39250080	SRR27983496	SRX23636822	9-bin.5.strict	85.47	0.828	0.501	17861	4486976	Proteobacteria	Gammaproteobacteria	Enterobacterales	Enterobacteriaceae	Escherichia	Escherichia marmotae
MAG49	PPEA	PRJNA1022586	SAMN39250080	SRR27983495	SRX23636823	9-bin.2.orig	98.73	1.980	0.554	111530	5597499	Proteobacteria	Gammaproteobacteria	Enterobacterales	Enterobacteriaceae	Klebsiella	Klebsiella ornithinolytica
MAG99	PPEA	PRJNA1022586	SAMN39250080	SRR27983494	SRX23636824	9-bin.4.strict	94.18	1.896	0.351	161915	5745718	Firmicutes	Bacilli	Bacillales	Bacillaceae_G	Bacillus_A
MAG40	PPEA	PRJNA1022586	SAMN39250080	SRR27983493	SRX23636825	11-bin.3.strict	95.71	1.400	0.502	32298	5675611	Proteobacteria	Gammaproteobacteria	Enterobacterales	Enterobacteriaceae	Escherichia	Escherichia coli
MAG100	PPEA	PRJNA1022586	SAMN39250080	SRR27983492	SRX23636826	9-bin.6.strict	90.58	1.891	0.364	67199	3371891	Firmicutes	Bacilli	Bacillales	Bacillaceae_G	Bacillus_A
MAG1	PPNB	PRJNA1022586	SAMN39250085	SRR27983491	SRX23636827	13-bin.6.strict	93.56	2.237	0.334	24867	2541986	Firmicutes_A	Clostridia	Peptostreptococcales	Filifactoraceae	Acetoanaerobium	Acetoanaerobium noterae
MAG9	PPNB	PRJNA1022586	SAMN39250085	SRR27983490	SRX23636828	13-bin.2.orig	83.10	4.585	0.424	34647	2979990	Proteobacteria	Gammaproteobacteria	Pseudomonadales	Moraxellaceae	Acinetobacter	Acinetobacter kanungonis
MAG20	PPNB	PRJNA1022586	SAMN39250085	SRR27983489	SRX23636829	13-bin.8.orig	86.46	0.500	0.575	13121	3094253	Proteobacteria	Gammaproteobacteria	Burkholderiales	Burkholderiaceae	Alcaligenes	Alcaligenes faecalis_C
MAG27	PPNB	PRJNA1022586	SAMN39250085	SRR27983488	SRX23636830	13-bin.1.strict	89.36	0.627	0.350	24158	4826234	Firmicutes	Bacilli	Bacillales	Bacillaceae_G	Bacillus_A	Bacillus_A toyonensis
MAG28	PPNB	PRJNA1022586	SAMN39250085	SRR27983487	SRX23636831	13-bin.10.orig	79.38	5.190	0.676	4822	2518629	Proteobacteria	Alphaproteobacteria	Caulobacterales	Caulobacteraceae	Brevundimonas	Brevundimonas diminuta
MAG53	PPNB	PRJNA1022586	SAMN39250085	SRR27983486	SRX23636832	13-bin.12.strict	87.69	1.538	0.421	7961	3202910	Bacteroidota	Bacteroidia	Bacteroidales	Tannerellaceae	Macellibacteroides	Macellibacteroides fermentans
MAG55	PPNB	PRJNA1022586	SAMN39250085	SRR27983485	SRX23636833	13-bin.11.orig	83.39	3.629	0.670	6362	2464711	Proteobacteria	Gammaproteobacteria	Burkholderiales	Burkholderiaceae	Malikia	Malikia spinosa
MAG60	PPNB	PRJNA1022586	SAMN39250085	SRR27983484	SRX23636834	13-bin.4.strict	84.56	3.573	0.561	12131	3822510	Proteobacteria	Alphaproteobacteria	Rhizobiales_A	Rhizobiaceae_A	Ochrobactrum	Ochrobactrum anthropi
MAG80	PPNB	PRJNA1022586	SAMN39250085	SRR27983483	SRX23636835	13-bin.3.orig	80.24	3.009	0.462	8473	3402131	Proteobacteria	Gammaproteobacteria	Enterobacterales	Shewanellaceae	Shewanella	Shewanella xiamenensis
MAG47	PPEA	PRJNA1022586	SAMN39250080	SRR27983482	SRX23636836	11-bin.6.orig	98.84	1.923	0.554	128036	5555974	Proteobacteria	Gammaproteobacteria	Enterobacterales	Enterobacteriaceae	Klebsiella	Klebsiella ornithinolytica
MAG26	PNEA	PRJNA1022586	SAMN39250092	SRR27983481	SRX23636837	10-bin.4.permissive	87.75	2.818	0.443	5163	3380418	Firmicutes	Bacilli	Bacillales	Bacillaceae	Bacillus	Bacillus subtilis
MAG30	PNEA	PRJNA1022586	SAMN39250092	SRR27983480	SRX23636838	10-bin.6.strict	96.30	0.042	0.285	13968	2844013	Firmicutes_A	Clostridia	Clostridiales	Clostridiaceae	Clostridium_P	Clostridium_P perfringens
MAG46	PNEA	PRJNA1022586	SAMN39250092	SRR27983479	SRX23636839	10-bin.2.orig	99.98	1.999	0.554	196870	5664730	Proteobacteria	Gammaproteobacteria	Enterobacterales	Enterobacteriaceae	Klebsiella	Klebsiella ornithinolytica
MAG51	PNEA	PRJNA1022586	SAMN39250092	SRR27983478	SRX23636840	10-bin.1.strict	79.43	0.905	0.375	7764	3411700	Firmicutes	Bacilli	Bacillales_A	Planococcaceae	Lysinibacillus	Lysinibacillus capsici
MAG98	PNEA	PRJNA1022586	SAMN39250092	SRR27983477	SRX23636841	10-bin.5.orig	94.50	6.684	0.354	86433	5792595	Firmicutes	Bacilli	Bacillales	Bacillaceae_G	Bacillus_A
MAG2	PNEB	PRJNA1022586	SAMN39250082	SRR27983476	SRX23636842	14-bin.1.strict	98.46	2.097	0.332	64268	2702303	Firmicutes_A	Clostridia	Peptostreptococcales	Filifactoraceae	Acetoanaerobium	Acetoanaerobium noterae
MAG4	PNEB	PRJNA1022586	SAMN39250082	SRR27983475	SRX23636843	16-bin.2.orig	85.39	2.614	0.664	12725	3059618	Proteobacteria	Gammaproteobacteria	Burkholderiales	Burkholderiaceae	Acidovorax_C	Acidovorax_C caeni
MAG10	PNEB	PRJNA1022586	SAMN39250082	SRR27983474	SRX23636844	14-bin.3.orig	99.36	0.891	0.429	91471	3387635	Proteobacteria	Gammaproteobacteria	Pseudomonadales	Moraxellaceae	Acinetobacter	Acinetobacter soli
MAG13	PNEB	PRJNA1022586	SAMN39250082	SRR27983473	SRX23636845	16-bin.13.strict	78.02	3.635	0.414	3950	2915348	Proteobacteria	Gammaproteobacteria	Pseudomonadales	Moraxellaceae	Acinetobacter	Acinetobacter sp002135245
MAG22	PNEB	PRJNA1022586	SAMN39250082	SRR27983472	SRX23636846	16-bin.1.strict	98.23	1.219	0.267	40117	2311671	Campylobacterota	Campylobacteria	Campylobacterales	Arcobacteraceae	Aliarcobacter	Aliarcobacter butzleri
MAG5	PPNA	PRJNA1022586	SAMN39250081	SRR27983471	SRX23636847	12-bin.6.strict	84.98	0.291	0.384	14059	2816626	Proteobacteria	Gammaproteobacteria	Pseudomonadales	Moraxellaceae	Acinetobacter	Acinetobacter beijerinckii
MAG29	PNEB	PRJNA1022586	SAMN39250082	SRR27983470	SRX23636848	16-bin.17.permissive	82.82	2.112	0.333	4733	2075468	Bacteroidota	Bacteroidia	Flavobacteriales	Weeksellaceae	Cloacibacterium	Cloacibacterium normanense
MAG34	PNEB	PRJNA1022586	SAMN39250082	SRR27983469	SRX23636849	14-bin.4.orig	77.35	3.457	0.614	4667	2194693	Proteobacteria	Gammaproteobacteria	Burkholderiales	Burkholderiaceae	Comamonas	Comamonas denitrificans_A
MAG43	PNEB	PRJNA1022586	SAMN39250082	SRR27983468	SRX23636850	14-bin.9.permissive	80.30	0.0	0.480	8677	2125072	Firmicutes	Bacilli	Exiguobacterales	Exiguobacteraceae	Exiguobacterium_A	Exiguobacterium_A sibiricum
MAG44	PNEB	PRJNA1022586	SAMN39250082	SRR27983467	SRX23636851	16-bin.4.strict	91.00	0.0	0.478	27356	2693357	Firmicutes	Bacilli	Exiguobacterales	Exiguobacteraceae	Exiguobacterium_A	Exiguobacterium_A sibiricum
MAG50	PNEB	PRJNA1022586	SAMN39250082	SRR27983466	SRX23636852	16-bin.6.strict	77.93	0.0	0.529	136020	4522626	Proteobacteria	Gammaproteobacteria	Enterobacterales	Enterobacteriaceae	Lelliottia	Lelliottia amnigena
MAG107	SEA	PRJNA1022586	SAMN39250077	SRR27983465	SRX23636853	EA-bin.9.strict	94.23	0.894	0.483	13110	2555275	Firmicutes_A	Clostridia	Oscillospirales	Oscillospiraceae	Evtepia
MAG112	SEA	PRJNA1022586	SAMN39250077	SRR27983464	SRX23636854	EA-bin.10.orig	79.40	1.177	0.692	3518	3789009	Proteobacteria	Gammaproteobacteria	Burkholderiales	Burkholderiaceae	Ideonella
MAG143	SEA	PRJNA1022586	SAMN39250077	SRR27983463	SRX23636855	EA-bin.6.strict	78.78	4.079	0.329	12700	2732421	Firmicutes_A	Clostridia	Tissierellales	Sedimentibacteraceae	Sedimentibacter
MAG48	PPNA	PRJNA1022586	SAMN39250081	SRR27983462	SRX23636856	12-bin.4.orig	97.26	1.917	0.553	107967	5396957	Proteobacteria	Gammaproteobacteria	Enterobacterales	Enterobacteriaceae	Klebsiella	Klebsiella ornithinolytica
MAG168	SEA	PRJNA1022586	SAMN39250077	SRR27983461	SRX23636857	EA-bin.5.strict	95.97	0.0	0.545	52666	2175493	Firmicutes_A	Clostridia	Oscillospirales	Butyricicoccaceae
MAG14	SEB	PRJNA1022586	SAMN39250086	SRR27983460	SRX23636858	18-bin.15.strict	97.80	2.733	0.414	47139	3598547	Proteobacteria	Gammaproteobacteria	Pseudomonadales	Moraxellaceae	Acinetobacter	Acinetobacter sp002135245
MAG35	SEB	PRJNA1022586	SAMN39250086	SRR27983459	SRX23636859	18-bin.8.orig	98.27	1.135	0.591	306079	3374150	Proteobacteria	Gammaproteobacteria	Burkholderiales	Burkholderiaceae	Comamonas	Comamonas jiangduensis
MAG38	SEB	PRJNA1022586	SAMN39250086	SRR27983458	SRX23636860	18-bin.14.orig	91.72	1.285	0.539	11992	3864567	Proteobacteria	Gammaproteobacteria	Enterobacterales	Enterobacteriaceae	Enterobacter	Enterobacter cloacae_P
MAG54	SEB	PRJNA1022586	SAMN39250086	SRR27983457	SRX23636861	18-bin.11.strict	83.08	0.384	0.419	14441	2400569	Bacteroidota	Bacteroidia	Bacteroidales	Tannerellaceae	Macellibacteroides	Macellibacteroides fermentans
MAG61	SEB	PRJNA1022586	SAMN39250086	SRR27983456	SRX23636862	18-bin.12.strict	92.69	2.447	0.287	7961	2389371	Firmicutes_A	Clostridia	Peptostreptococcales	Peptostreptococcaceae	Paraclostridium	Paraclostridium bifermentans
MAG83	SEB	PRJNA1022586	SAMN39250086	SRR27983455	SRX23636863	18-bin.16.permissive	80.41	4.916	0.379	3009	1789328	Campylobacterota	Campylobacteria	Campylobacterales	Sulfurospirillaceae	Sulfurospirillum	Sulfurospirillum sp001548035
MAG86	SEB	PRJNA1022586	SAMN39250086	SRR27983454	SRX23636864	18-bin.1.strict	85.48	1.697	0.317	6888	1814728	Bacteroidota	Bacteroidia	Bacteroidales
MAG90	SEB	PRJNA1022586	SAMN39250086	SRR27983453	SRX23636865	18-bin.5.strict	82.02	3.230	0.593	9028	2036582	Proteobacteria	Gammaproteobacteria	Burkholderiales	Chromobacteriaceae
MAG93	SEB	PRJNA1022586	SAMN39250086	SRR27983452	SRX23636866	18-bin.13.orig	91.62	3.242	0.451	73361	2263262	Proteobacteria	Gammaproteobacteria	Pseudomonadales	Moraxellaceae	Acinetobacter
MAG85	PPNA	PRJNA1022586	SAMN39250081	SRR27983451	SRX23636867	12-bin.1.strict	95.77	0.0	0.284	44689	4008316	Firmicutes_A	Clostridia	Peptostreptococcales	Peptostreptococcaceae	Terrisporobacter	Terrisporobacter glycolicus_A
MAG103	SEB	PRJNA1022586	SAMN39250086	SRR27983450	SRX23636868	18-bin.3.strict	81.64	0.0	0.483	12400	1690384	Firmicutes_A	Clostridia	Oscillospirales	Oscillospiraceae	Evtepia
MAG104	SEB	PRJNA1022586	SAMN39250086	SRR27983449	SRX23636869	18-bin.4.strict	86.56	0.0	0.492	8901	1701109	Firmicutes_A	Clostridia	Oscillospirales	Oscillospiraceae	Evtepia
MAG115	SEB	PRJNA1022586	SAMN39250086	SRR27983448	SRX23636870	18-bin.2.orig	82.45	0.0	0.403	12458	3440489	Firmicutes_A	Clostridia	Clostridiales	Clostridiaceae
MAG126	SEB	PRJNA1022586	SAMN39250086	SRR27983447	SRX23636871	18-bin.10.permissive	77.23	1.027	0.584	7813	1577149	Firmicutes_A	Clostridia	Oscillospirales	Oscillospiraceae	Oscillibacter
MAG161	SEB	PRJNA1022586	SAMN39250086	SRR27983446	SRX23636872	18-bin.17.strict	76.31	0.326	0.329	3611	1453365	Firmicutes_A	Clostridia	Lachnospirales	Anaerotignaceae
MAG162	SEB	PRJNA1022586	SAMN39250086	SRR27983445	SRX23636873	18-bin.6.strict	95.97	0.671	0.525	177608	2259174	Firmicutes_A	Clostridia	Oscillospirales	Butyricicoccaceae
MAG163	SEB	PRJNA1022586	SAMN39250086	SRR27983444	SRX23636874	18-bin.9.strict	81.25	1.747	0.349	5536	2127177	Firmicutes_A	Clostridia	Clostridiales	Caloramatoraceae
MAG3	SNA	PRJNA1022586	SAMN39250078	SRR27983443	SRX23636875	NE-bin.10.orig	99.04	3.015	0.432	141737	4330896	Bacteroidota	Bacteroidia	Bacteroidales	ZOR0009	Acetobacteroides	Acetobacteroides sp000798815
MAG8	SNA	PRJNA1022586	SAMN39250078	SRR27983442	SRX23636876	NE-bin.7.orig	98.91	0.639	0.384	45431	3316512	Proteobacteria	Gammaproteobacteria	Pseudomonadales	Moraxellaceae	Acinetobacter	Acinetobacter junii
