# Supplementary material for: Metagenomics datasets of water and sediments from eutrophication-impacted artificial lakes in South Africa
Source: Sci Data. 2024 May 6;11:456. doi: 10.1038/s41597-024-03286-0 (PMC11074141; doi:10.1038/s41597-024-03286-0)
Supplement: Supplementary file 2 — Table S1. [file 41597_2024_3286_MOESM2_ESM.xlsx]

## Sheet: Sheet1
Table S1. An overview of the completeness and contamination of the MAGs
Statistic	Value
mean_completeness	88.7786982248521
median_completeness	89.36
min_completeness	75
max_completeness	100
sd_completeness	8.13813433399521
mean_contamination	1.66585207100592
median_contamination	1.3
min_contamination	0
max_contamination	8.304
sd_contamination	1.51291873247772
mean_GC	48.1822485207101
median_GC	46.8
min_GC	26.7
max_GC	69.8
sd_GC	11.5901247850533
mean_N50	62779.9940828402
median_N50	14059
min_N50	2205
max_N50	1858437
sd_N50	162751.449810801
mean_size	2.94130964497041
median_size	2.884851
min_size	1.107117
max_size	5.792595
sd_size	1.05642300095379
n50_greater_than_10k	109
Statistics for Bins per Location:
Alberton	63	37.2781065088757
Boksburg	106	62.7218934911243
Statistics for Bins per Source:
Pooled	69	40.8284023668639
Sediment	57	33.7278106508876
Water-colum	43	25.4437869822485
